# Supplementary material for: Characterization of an antimicrobial and phytotoxic ribonuclease secreted by the fungal wheat pathogen Zymoseptoria tritici
Source: New Phytol. 2017 Sep 12;217(1):320–31. doi: 10.1111/nph.14786 (PMC5724701; doi:10.1111/nph.14786)
Supplement: Supplementary file 2 — Table S1 Primer sequences used in this study Table S2 Accession numbers of the 20 closest Zt6 orthologues within the Dothideomycetes Table S3 Pairwise statistics of ‘Cuffdiff’ differential expression analysis for Zt6 across the course of plant infection [file NPH-217-320-s002.xlsx]

## Sheet: Title page
New Phytologist Supporting Information Figs S1–S5. Article title: Characterisation of an antimicrobial and phytotoxic ribonuclease secreted by the fungal wheat pathogen Zymoseptoria tritici.
Authors: Graeme J. Kettles, Carlos Bayon, Caroline A. Sparks, Gail Canning, Kostya Kanyuka and Jason J. Rudd. Article acceptance date: 11 August 2017.

## Sheet: Table S1
Primer Name	Purpose	Sequence
38105 F1 fwd	Zt6 gene deletion + PCR validation	AAGAATTCCAAAACCCTTGATGCGGACC
38105 F1 rev	Zt6 gene deletion	AAGAGCTCGTGGCAACCAATACTATTCCGC
38105 F2 fwd	Zt6 gene deletion	AAGGATCCATGGTGGACGGTTTGGAGG
38105 F2 rev	Zt6 gene deletion + PCR validation	AATCTAGATGCCAACCACCACATATATCCC
38105 c154g_a155c F	Zt6 site-directed mutagenesis (H70A)	GGGTCGGGCAACTACCCAGCCCAGTACAACAATCG
AA 38105 d19-40 F	Pichia expression of Zt6 ∆19-40	GTATCTCTCGAGAAAAGAGAGGCTGAAGCTTATTCCGCCTCGCAAGTCTCC
BB 38105 -STOP R	Pichia expression of Zt6 ∆19-40	AGCTCCGGCACCAGCACCGGCACCAGCTCCGCTTGTGCCCGAACACCCAACAAAG
Zt β-tubulin F	qRT-PCR reference gene	CCTACTTCGTCGAGTGGATT
Zt β-tubulin R	qRT-PCR reference gene	TACTCGGACACAAGATCGTT
Zt4 F	qRT-PCR	CTACAGCAACATCAAGTGCGG
Zt4 R	qRT-PCR	AGACGGGTAGATGATCTTGCG
Zt7 F	qRT-PCR	GGACTCTACATACCGCCCTTG
Zt7 R	qRT-PCR	GACTGACAGCGAATTGTAGCG
Zt10 F	qRT-PCR	GTCCGTCTACCCTCCCAAAAG
Zt10 R	qRT-PCR	TCCTCACAACATCCACCTTCG
Zt11 F	qRT-PCR	CATCGGATTCCTCACCCCTAC
Zt11 R	qRT-PCR	ACATCCGCAACTGCCCTTTC
Zt13 F	qRT-PCR	CCTTGAGAGATATGCGACAG
Zt13 R	qRT-PCR	TTGGCAGCAGCAAATAGAAT
38105 -SP d19-40 NcoI F	Biolistic constructs	ATGCACCCATGGATGTATTCCGCCTCGCAAGTCTCC
38105 SpeI R	Biolistic constructs	GTGCATACTAGTCTAGCTTGTGCCCGAACACCCAAC
38105 -SP NcoI F	Biolistic constructs	ATGCACCCATGGATGGCCCCCGTCGCTGAGCCTGCA
38105+SP NcoI F new	Biolistic constructs	ATGCACCCATGGATGCGTTTCTCCCTCCTCTCCTCC
Table S1. Primer sequences used in this study.

## Sheet: Table S2
Accession Number	Organism	Description	Sequence Length	Sequence
EME45057.1	Dothistroma septosporum	hypothetical protein DOTSEDRAFT_61650 [Dothistroma septosporum NZE10]	132	MRFAFASAVLFAVSAIAAPTSEFVKRQSSTTCGNNYYSYDQVNDALNQGYNYYENDQQVGNDGYPHQYNNYEGFSFPVSGPYEEFPITESGVYTGGSPGADRVVFNTNGEYAGAITHTGASGNNFVGCSGTS
KEQ67658.1	Aureobasidium melanogenum	guanyl-specific ribonuclease F1 [Aureobasidium melanogenum CBS 110374]	133	MLFNSILATAMLFAASAVALPVELEARQSSTTCGNTYYSASQVSAAFNAGYNDYLNGVTYGNSNYPHQYNDYEGFDFPVDGPYQEFPIKTSGVYTGGSPGADRVVFNTNGEYAGAITHTGASGNDFVGCSGTD
KEQ81621.1	Aureobasidium pullulans	guanyl-specific ribonuclease F1 [Aureobasidium pullulans EXF-150]	133	MLFQSVFTTAVLFVASTIALPTDLESRQSATTCGSTSYTAAQVRSAVSAGYGDYQAGRTYGSNSYPHKYNNYEGFDFPVAGPYEEFPLKTSGVFTGGSPGADRVIFNTKGVWAGTVTHTGASGNDFVGCTGTS
KJY01809.1	Zymoseptoria brevis	guanyl-specific ribonuclease like protein [Zymoseptoria brevis]	137	MRFSILSSALLFATAAFSAPVAEPAELEIRQQATYCGNQYYSASQVSAAVNKGYNYYANGQQVGSNNYPHQYNNREGFSFAVSGPYQEFPILASGSTYSGGSPGPDRVVFNTRGQWGGTITHTGASNNNFVGCSGTN
KNG46663.1	Stemphylium lycopersici	guanyl-specific ribonuclease f1 [Stemphylium lycopersici]	141	MKFLTSILLFVAPIALALPTSVDTAPVEDAALEARQSCYVRCGSTCYTSSQVTAARNSGYNYYRQGGQAGGSSYPHTYNNYEGFDFLVSGPYQEFPLRTSGAYTGGSPGADRVIFNTNGQRAGEITHTGASGNNFVACSGW
KXT12958.1	Pseudocercospora musae	hypothetical protein AC579_4046 [Pseudocercospora musae]	139	MRFSFISTALLFAVSSIALPTGEYTDAALDKRQSATTCGSNSYSSSRVQSAVNQGYNYYSNGQQVGSGKYPHTYNNYEGFDFSVSGPYQEFPILQSGNVYTGGSPGPDRVVFNTNGQYAGAITHTGASGNNFVGCSGTS
OAL46779.1	Pyrenochaeta sp. DS3sAY3a	ribonuclease-domain-containing protein [Pyrenochaeta sp. DS3sAY3a]	141	MKFLSSLLLLIAPVALALPTSVTTEAPVENELEARQSCFVRCGSVCYTSAQLTSARNAGYNYYNTGGQAGSSNYPHTYNNYEGFDFLVSGPYQEFPVRTSGVYTGGSPGADRVIFNTRGQRAGEITHTGASGNAFVACTGW
OCK93132.1	Cenococcum geophilum	putative extracellular guanyl-specific ribonuclease T1 [Cenococcum geophilum 1.58]	135	MPSLKPLTGIFLLLATPVLSLPTMLEARDCTTTCGSNCYSSDQVSAALDAGCSYYQDGTTAGDSKYPENYNDYEGFSFGGVSGPYLEFPILESGVYSGGSPGADRIVFNTNCELAGEITHTGASGNDFVGCSGTS
XP_001800520.1	Parastagonospora nodorum	hypothetical protein SNOG_10241 [Parastagonospora nodorum SN15] >EAT82576.1 hypothetical protein SNOG_10241 [Parastagonospora nodorum SN15]	138	MKFIASLLLLLTPVALALPTAVVTEVEAEIETRQCFVTCGSTCYSSSQVSAARSKGYSYYQSNSQAGSSSYPHTYNNYEGFDFLVSGPYQEFPLRTSGAYTGGSPGADRVIFNTKGQRAGEITHTGASGNNFVACSGW
XP_001935864.1	Pyrenophora tritici-repentis	guanyl-specific ribonuclease Pb1 [Pyrenophora tritici-repentis Pt-1C-BFP] >EDU48451.1 guanyl-specific ribonuclease Pb1 [Pyrenophora tritici-repentis Pt-1C-BFP]	136	MHFLTTLFLTLTPLALALPTSPPTSAIAVEPRQSCYATCGTVCYTSAQVSAAVKAGYGYYNNGDEAGSSTYPHTYNNYEGFNFPVSGPYQEFPLKKSGTYTGGSPGADRVIFNTKGQLAGEITHTGASGNNFVACT
XP_007580207.1	Neofusicoccum parvum	putative extracellular guanyl-specific ribonuclease protein [Neofusicoccum parvum UCRNP2] >EOD52329.1 putative extracellular guanyl-specific ribonuclease protein [Neofusicoccum parvum UCRNP2]	139	MLVFQNLVPLAALLSIAFASPIERSEGKPLEVRQSATTCGSTSYTAAQVRAAFNAGYNYYTADDTAGSSTYPHTYNNYEGFDFPVNGPYQEFPLLRSGVYTGGSPGADRVIFSTSGSYAGAITHTGASGNNFVGCSGTS
XP_007678837.1	Baudoinia panamericana	hypothetical protein BAUCODRAFT_205433 [Baudoinia panamericana UAMH 10762] >EMC93727.1 hypothetical protein BAUCODRAFT_205433 [Baudoinia panamericana UAMH 10762]	129	MRFLFATAAFFAAAAFAFPLTQRQSSTTCGKNRYTTKQVNAALNQGLNYYYDDEQVGSDDYPHTYNNYEDFEFPVHGPYLEFPIKETGIYTGGSPGADRVVFNEDGEYAGTITHTGASGDDFLGCSGTH
XP_007686215.1	Bipolaris oryzae	hypothetical protein COCMIDRAFT_90528 [Bipolaris oryzae ATCC 44560] >EUC47345.1 hypothetical protein COCMIDRAFT_90528 [Bipolaris oryzae ATCC 44560]	142	MQFSTLLLSLLPTLALALPTTDSAESLDVLAAVESRQSCYVKCGSTCYTSAQVTTARNAGYSYYQNGDQAGSSTYPHTYNNYEGFSFLVSGPYQEFPLRTSGAYTGGSPGADRVIFNTRGQRAGEITHTGASGNNFVACSGW
XP_007699156.1	Bipolaris sorokiniana	hypothetical protein COCSADRAFT_36381 [Bipolaris sorokiniana ND90Pr] >EMD65031.1 hypothetical protein COCSADRAFT_36381 [Bipolaris sorokiniana ND90Pr]	142	MQLSTLLLSLLPALTLALPTTDSVESSDVLAAVESRQSCYVKCGSTCYTSAQVTTARNAGYNYYQNNDQAGSSNYPHTYNNYEGFSFLVSGPYQEFPLRTSGAYTGGSPGADRVIFNTRGQRAGEITHTGASGNAFVACSGW
XP_008025738.1	Setosphaeria turcica	hypothetical protein SETTUDRAFT_163271 [Setosphaeria turcica Et28A] >EOA87293.1 hypothetical protein SETTUDRAFT_163271 [Setosphaeria turcica Et28A]	135	MKFLTSILLLVAPIALALPTSDATLEVRQSCYVQCGNTCYSSNQIQAALNAGFNYYSNDDQAGSSTYPHRYNNYEGFDFPVSGPYQEFPLKTSGVYSGGSPGADRVIFNTQGQLAGEITHTGASGNNFVGCSGTS
XP_013344128.1	Aureobasidium subglaciale	hypothetical protein AUEXF2481DRAFT_29064 [Aureobasidium subglaciale EXF-2481] >KEQ95628.1 hypothetical protein AUEXF2481DRAFT_29064 [Aureobasidium subglaciale EXF-2481]	133	MLFQSIFTTAVLFAASAIALPTDLEARQQATRCGSTSYTAAQVRSAVNAGYGDYQAGRTYGSNDYPHKYNNYEGFDFPVAGPYEEFPLKTSGVFTGGSPGADRVIFNTKGQWAGTVTHTGASGNNFVGCTGTS
XP_013431971.1	Aureobasidium namibiae	guanyl-specific ribonuclease F1 [Aureobasidium namibiae CBS 147.97] >KEQ77811.1 guanyl-specific ribonuclease F1 [Aureobasidium namibiae CBS 147.97]	133	MLFKSIFASAVLFAASSIALPTDLEARQQATTCGSTSYSASQVRSAVNAGYGDYQAGRTYGSNDYPHKYNNYEGFDFPVSGPYEEFPLKTSGVFTGGSPGADRVIFNTKGQWAGTVTHTGASGNDFVGCTGTS
XP_014077357.1	Bipolaris maydis	hypothetical protein COCC4DRAFT_73675 [Bipolaris maydis ATCC 48331] >EMD87933.1 hypothetical protein COCHEDRAFT_1183054 [Bipolaris maydis C5] >ENI03448.1 hypothetical protein COCC4DRAFT_73675 [Bipolaris maydis ATCC 48331]	142	MQFSTLLLSLLPALTIALPTTDSVESSDVLAAVESRQSCYVQCGSTCYTSAQVTAARNAGYSYYQSGDEAGSSTYPHTYNNYEGFTFLVSGPYQEFPLKTSGVYTGGSPGADRVIFNTRGQRAGEITHTGASGNDFVACSGW
XP_016761200.1	Sphaerulina musiva	extracellular guanyl-specific ribonuclease RntA [Sphaerulina musiva SO2202] >EMF13079.1 extracellular guanyl-specific ribonuclease RntA [Sphaerulina musiva SO2202]	141	MQFSFLSAALLFAVGTISAPTALPADGNVIVTRQSATTCGSYQYTAARVRAALNQGVMYYNNGQQVGDNDYPHTFNNREGFNFAVSGPYQEFPILQNGNVYTGGSPGADRVVFNTNGAYAGAITHTGASGNNFVGCSGTSL
XP_018034946.1	Paraphaeosphaeria sporulosa	ribonuclease-domain-containing protein [Paraphaeosphaeria sporulosa] >OAG04581.1 ribonuclease-domain-containing protein [Paraphaeosphaeria sporulosa]	130	MFGSINLVSILLLVSSAAALPAELDKRAAAKCGSVSYTAAAVNAASQKACSYYQAGTQVGSNSYPHTFNNNEGFSFAVSGPYLEFPILSSGALYTGGSPGADRVVINTSCKQAGAITHTGASGNNFVKCT
Table S2. Accession numbers of 20 closest Zt6 orthologs within the Dothideomycetes.

## Sheet: Table S3
gene	locus	sample_1	sample_2	value_1	value_2	log2(fold_change)	test_stat	p_value	q_value
Mycgr3T38105	3:1971924-1972401	CDB	PDB	43.976	32.6998	-0.427435	-0.374484	0.61755	0.759765
Mycgr3T38105	3:1971924-1972401	CDB	Day01	43.976	809.52	4.20228	5.05377	5e-05	0.000630486
Mycgr3T38105	3:1971924-1972401	PDB	Day01	32.6998	809.52	4.62971	4.60881	0.0001	0.00116624
Mycgr3T38105	3:1971924-1972401	CDB	Day04	43.976	250.089	2.50765	3.06708	0.00125	0.00928003
Mycgr3T38105	3:1971924-1972401	PDB	Day04	32.6998	250.089	2.93509	2.95563	0.00235	0.0155234
Mycgr3T38105	3:1971924-1972401	Day01	Day04	809.52	250.089	-1.69462	-2.76813	0.0001	0.00116624
Mycgr3T38105	3:1971924-1972401	CDB	Day09	43.976	170.103	1.95162	2.30168	0.0068	0.0359102
Mycgr3T38105	3:1971924-1972401	PDB	Day09	32.6998	170.103	2.37906	2.33665	0.0098	0.0467506
Mycgr3T38105	3:1971924-1972401	Day01	Day09	809.52	170.103	-2.25065	-3.45129	5e-05	0.000630486
Mycgr3T38105	3:1971924-1972401	Day04	Day09	250.089	170.103	-0.556031	-0.876625	0.2212	0.409309
Mycgr3T38105	3:1971924-1972401	CDB	Day14	43.976	694.278	3.98073	4.99263	5e-05	0.000630486
Mycgr3T38105	3:1971924-1972401	PDB	Day14	32.6998	694.278	4.40816	4.51462	0.00015	0.00165862
Mycgr3T38105	3:1971924-1972401	Day01	Day14	809.52	694.278	-0.221552	-0.378835	0.57965	0.731112
Mycgr3T38105	3:1971924-1972401	Day04	Day14	250.089	694.278	1.47307	2.6078	0.00055	0.00475699
Mycgr3T38105	3:1971924-1972401	Day09	Day14	170.103	694.278	2.0291	3.3378	5e-05	0.000630486
Mycgr3T38105	3:1971924-1972401	CDB	Day21	43.976	489.091	3.47531	4.31246	5e-05	0.000630486
Mycgr3T38105	3:1971924-1972401	PDB	Day21	32.6998	489.091	3.90275	3.96855	0.0003	0.00292865
Mycgr3T38105	3:1971924-1972401	Day01	Day21	809.52	489.091	-0.726964	-1.21884	0.06515	0.183853
Mycgr3T38105	3:1971924-1972401	Day04	Day21	250.089	489.091	0.967659	1.67737	0.01935	0.0768847
Mycgr3T38105	3:1971924-1972401	Day09	Day21	170.103	489.091	1.52369	2.46114	0.0009	0.00709833
Mycgr3T38105	3:1971924-1972401	Day14	Day21	694.278	489.091	-0.505412	-0.922682	0.1996	0.384646
Table S3. Cuffdiff differential expression analysis for Zt6.
Pairwise comparisons of Zt6 expression at all timepoints/conditions from (Rudd et al., 2015). Non-significant expression changes at q<0.05 (with Bonferroni correction) are highlighted in yellow.
Reference
Rudd JJ, Kanyuka K, Hassani-Pak K, Derbyshire M, Andongabo A, Devonshire J, Lysenko A, Saqi M, Desai NM, Powers SJ, et al. 2015. Transcriptome and metabolite profiling of the infection cycle of Zymoseptoria tritici on wheat reveals a biphasic interaction with plant immunity involving differential pathogen chromosomal contributions and a variation on the hemibiotrophic lifestyle definition. Plant …
